# Supplementary material for: Preformulation Study of Controlled-Release Galantamine Matrix Tablets Containing Polyethylene Oxide, Hydroxypropyl Methylcellulose, and Ethylcellulose
Source: Pharmaceutics. 2025 Aug 30;17(9):1139. doi: 10.3390/pharmaceutics17091139 (PMC12473912; doi:10.3390/pharmaceutics17091139)
Supplement: Supplementary file 1 [file pharmaceutics-17-01139-s001.zip]

Archive with 1 entries (1 files):
- pharmaceutics-3794842-supplementary.pdf
